# Supplementary material for: Enhancing energy literacy in children using zn/cu/potato batteries
Source: F1000Res. 2018 Jan 8;7:24. [Version 1] doi: 10.12688/f1000research.13228.1 (PMC6352923; doi:10.12688/f1000research.13228.1)
Supplement: Questionnaire Raw Data Kids - Pre Learning [file f1000research-7-14352-s0000.tgz › 933a0d00-b697-4976-ac5a-15218445560f_Questionnaire_Raw_Data_Kids_-_Pre_Learning.xlsx]

## Sheet: תוצאות
	Questionnaire Raw Data - Kids - Pre Learning
	Likert scale questions								Open Questions
	affects	affects	knowledge	knowledge	Skills	affects	affects	affects	knowledge	Skills	knowledge	knowledge	knowledge		affects
ID	Nature has cool things that are interesting to know about	We can learn from nature very useful things for us	Electricity is always available. It never runs out	It is possible to create electricity on our own	I can create electricity by myself at home	I think it will be interesting for me to learn about energy in nature	I think it will be interesting for me to learn to create electricity from potatoes	I am curious to see what we will learn	in which ways do we get or create electricity	Can we create electricity on our own? How?	How does a battery work	What is the difference between electricity from a socket or baterry to electricity in animals i=or plants?	Can there be interruption in our electricity supply	Age	What am I interested to learn about?
1	4	4	2	5	5	4	2	3	from potatoes	Yes, from potatoes			No	8	Not really
2	4	4	1	4	3	4	5	1	the electric company and potatoes	Yes, from potatoes
3	5	4	1	4	4	4	5	4	water, flow and 2 wheels	yes with solar energy				7	How the world was created
4	5	4	1	3	4	5	5	4	with the solar enercy	we can if we have solar energy				8	The animals
5	4	4	1	4	3	4	5	1	the electric company and potatoes	Yes, from potatoes
6	5	5	3	4	5	5	4	5	from potatoes	Yes, from potatoes	electricity batteries	No	Yes	8	Electricity
7	5	5	4	4	1	5	5	4					Yes	8	How to make a battery from potatoes
8	4	5	3	1	3	5	3	5	using potatoes	with potatoes	there are big and fat or small and thin	with the wire plugged to the wall	Yes	8	On potatoes
9	5	4	5	5	4	3	5	5	from potatoes	with potatoes	baterries and more	?	Of course	8	Create electricity from potatoes
10	5	5	1	4	5	5	5	5	with solar radiation	if we can				8
11	3	1	3	3	2	2	4	4	by rubbing iron and potato	blow a baloon and rub with the hair		I don't know		8
12	4	5	4	5	3	2	1	4	using potatoes	with potatoes	there are big and fat or small and thin	with the wire plugged to the wall	Yes	8	Technology
13	4	5	4	5	3	1	2	4	using potatoes	with potatoes	there are big and fat or small and thin	with the wire plugged to the wall	Yes	8	Technology
14	5	4	1	5	5	5	4	3	From power plants or potatoes	no				8	I don’t care why
15	4	5	1	4	5	5	5	5	with a pencil and turtles	with a pencil				8
16	5	4	1	4	4	5	4	3	from potatoes	Yes, from potatoes		I don't know	Yes	7	Nature
17	5	4	4	0	2	4	4	4	lightnings and by human heat	Yes, from potatoes		I did not understand	Yes	8	Electricity
18	4	5	3	1	4	1	4	5	power plants, potatoes
19	4	5	3	5	5	4	5	4	we can create electricity	yes with anodes and potato			Yes	8	A lot
20	5	4	1	5	4	5	4	5	electricity can be made by solar energy or from potatoes	with a magnifying glass and potatoes		electricity in nature is created by itself. our electricity is made by us	Yes if there is an electricity problem in the house	7	Of course
21	4	5	3	5	5	4	4	2	we can pay the electric company to prepare for us	we can put a nail stongly, connect the screws and connect electricity to the machine	a buttery makes ekectric circle, brings more electricity	I don't know	Yes, in a power outage	8	Technology
22	4	5	2	5	3	2	5	4	from a lot of things	with potatoes	thick and thin		No	7	Why does the cactus hurt
23	5	4	1	4	5	2	3	3	the electric company and potatoes	Yes. I don't know but it is possible	electricity batteries	we connect to the socket	Yes	7	How is electricity working
24	5	5	2	4	2	5	5	5	from ash - burn coal	Yes, with potatoes	?	electricity in the human body for example connects the nerves to the brain	Yes it can run out	10	How to create electricity from potatoes
25	2	2	1	5	5	1	4	4	potatoes	Yes	there is the company of the rabbit and there is duracell	I don't know	Yes	10	Football
26	5	5	3	4	3	4	5	5	with potatoes, a lamp and wires	I don't know	I don't know yet	the difference is that electricity from the socket is artificial. It is not natural		10	about the environment and energy
27	5	3	5	3	5	4	2	4	with potatoes or batteries	with potatoes or batteries	two			10
28	3	1	5	1	1	1	2	4	nuclear power station	with potatoes				11
29	5	4	3	3	1	5	5	4	potatoes	Yes, from potatoes	I don't know how a battery works	Different energy	Yes	10	Yes
30	5	3	2	5	4	5	5	3	From electric company or from nature	Yes, from potatoes	A battery is made of metal. It conducts electricity so we pass it to the battery. We have them for the phone, remote control, etc.	human made electricity is dangerous. Natural electricity is not dangerous	Maybe in many years	10	Nature
31	5	5	5	5	4	4	5	5	Battery, potatoes	Yes, with potatoes or batteries				10	Creating things from nature
32	5	5	4	5	5	3	5	5	with potatoes	Yes, a potato with plugs that connect it to a lamp				11
33	5	4	0	4	4	4	5	3	from potatoes	Yes, potatoes and more	I don't know	They are different types of energy	Yes	10	Yes
34	5	5	3	5	5	5	5	4	Rubbing 2 objects such as a balloon with the hair, connectring electric wires, two clouds can make lightning	Yes, with static electricity like a baloon and hair	the battery moves the electricity inside	In human body and animals they are alive. They have blood, food, etc.	Yes, if there is something that does not lead electricity, it will stop it	10	On moving electricity from place to place
35	2	3	1	4	1	1	1	1	Don't know	no	Big, medium and small	I don't know	Yes	7
36	5	5	1	4	5	4	5	4		we can create electricity by switching on the light or turning on the oven	A buttery works on electricity	Animals and plants do not have electricity sll the time, socket has alectricity all the time	Yes, when there is a short circuit	9	How to make electricity from potatoes
37	4	5	5	5	4	5	5	5	with potatoes or batteries	Yes we can. From potatoes because they are in every home	the battery have springs and machines inside	I hope to learn this	Yes because it is impossible that everyone will hove electricity all the time	11	How we can use natual things in our life
38	5	5	4	5	2	5	5	4	potatoes that are fom nature, clippers and lamps	we can use batteries, or take a potato and connect a wire to it to create electricity		the difference is that electricity from the socket is artificial - human made	No because we ca take the potato and grow it	11	Nature, animals and plants
39	5	4	2	4	4	5	5	5	with potatoes, batteries, etc.	Yes, we take a potato, electric wire and a small lamp, connect them together and that creates electricity because of the material q acid within the potato	There are many types in different sizes/ because of the electricity in the battery we can have power or light	?	Yes, in a building with solar panels, if there is no sun it is possible to have no electricity	11	Insects in nature
40	0	5	4	5	5	4	4	4	solar electricity	we can make electricity at home from potatoes			Yes if one of the machines in the electric company will break	10	Yes
41	5	5	4	5	1	5	5	5	electric company, potatoes, solar panels	with potato	small, large. The battery works on electricity		Yes, there can be a fire	9	Batteries
42	5	4	5	5	5	4	3	4	rubbing a baloon on the head	yes, rub a baloon on the head	the battery is being charged with electricity. Then it can move it to an appliance	In the socket, the electric company is creating it. In the body nerves make it.	Yes, when too much electricity is on it can run out	10	Mathematics, Art
43	5	4	4	4	4	5	5	5	we can create electricity from potatoes or from static charge	we can rub our feet with socks on on the rug to create static electricity	?	electricity from the socket is not static. electricity in the body is static	Yes	10	Physics, aerodynamics, aerobatics
44	4	4	2	4	4	3	4	3	put one wire on a lemon and the other side on the appliance	put one wire on a lemon and the other side on the appliance				10	Science
45	4	4	2	3	1	3	4	3	we can get it from the electric company or by moving	we can create energy by moving	A, C		Yes	11	Making elergy
46	4	3	5	4	3	5	3	5	electric company, solar					12
47	4	5	4	5	4	5	5	5	electric power plant	Yes, with a lemon	rechargeable battery, standard battery	The type of electricity	Yes	11	Electricity
48	4	5	4	5	4	5	4	5	electric company	Yes, with potato	rechargeable battery		Yes, power outage	11	Animals rather than insects or jellyfish
49	3	4	4	4	2	1	4	1	potatoes	Potato	There are plus and minus that are apart. When the machune works with the battery, they come close together and then the battery runs out. The is a rechargeable battery	The difference is that animals and plants have static electricity	Yes	11	Nothing
50	5	4	4	4	3	4	4	4	Don't know	Yes. I think it can be done with a potato			Yes	11	Nature
51	5	4	4	5	4	3	4	4	with potatoes	Yes, with a potato			No	8	No
52	5	4	3	5	2	4	3	4	from potatoes	with a solar dish	I don't know	I did not understand	Yes	11	How to survive in nature
53	5	5	1	5	5	5	5	5		with potatoes				11	Nothing
54	5	5	3	2	3	4	5	3	electric company, potatoes	Potates	Don’t have a clue	there is a different charge	Yes	11
55	4	5	3	4	5	4	4	4	from nature (sun, air, potatoes) from the electric company	Yes, with a potato. Connect wires to it. I don’t know how to continue from here	I don't know	I don't know	I don't know	11	Fun things
56	3	5	4	5	1	4	5	2	fly a kyte in a storm	Yes, with a potato			Yes	11	Nothing
57	5	5	1	5	5	5	5	5	potatoes	Yes, we need a potato	I don't know		Yes	11	Nature
58	5	5	5	5	5	5	5	0	rubbing fire, lightning. magnets	Yes, as I said till now. And in animals from the nerves	with organic material, positive and negative	battery - strong, artificial. Animals - weak, natural	Yes, an ice age, or fuels will run out or polution will stop the wind	12	Zoology
59	4	5	4	5	4	5	4	5	by using less nature resources that run out	Yes, with potatoes or lemons	rechargeable battery	electricity from the socket and the battery make natural resources end. Electricity in our body never ends all our live	Yes if there is not enough coal or gas	11	Animals rather than insects or jellyfish
60	5	5	2	5	5	4	5	5	from the sun and the wind	we can use a wind turbine, solar panels or use gabage	The battery receives energy and keeps it to the time it is needed	It is different	Yes. People use too much electricity and then there can be a power shortage	10	Art, sports, climbing
61	5	5	3	0	4	4	4	4	from potatoes	with solar panels	I don't know and I will never will	what?	Yes	10	How to survive in nature
62	5	5	5	5	4	5	5	5	from coal	I think we can but don't know how	The battery works in an electric circle. The power moved through the components till it gets to what it needs to operate	I don't know	Yes	9	How do animals manage to live in nature
63	5	5	1	5	5	5	5	5	from the sun	from the sun	Small, medium and large	I don't know		8	How to make electricity from potatoes
64	5	5	1	5	2	0	5	5	baterries, solar radiation	Don’t know	Don’t know	I don't know	Yes	9	Electricity
65	3	4	2	4	4	3	5	3	with solar panel	Don’t know	Don’t know	we did not learn	Yes	8	Electricity
66	3	5	1	4	4	2	5	5	from the electric socket	from a bucket of potato	Don’t know	we did not learn	Yes	8	I don't like to learn
67	3	5	5	5	4	4	4	4	Batteries	Yes	The baterry has electricity. Whey you cennect it it gets loose	It is different		8	Learn Hebrew
68	5	5	3	5	5	4	0	5	from potatoes	with potatoes	Don’t know	I don't know	Yes	8
69	5	4	1	4	4	5	5	5	we can create it with special bykes	Yes, we can with potatoes	The battery is beaing charged. There are different types and sizes	They are different. There is standard and there is static electricity	Yes, a cable can be torn	9	Animals in our environment
70	5	5	5	3	5	5	5	5	from the sun	with potatoes	I don't know	I don't know	Yes	8	How to make electricity from potatoes
71	5	4	2	4	4	5	5	4	from potatoes	I think from potatoes	I don't know	I don't know	v	8	Nature
72	5	5	1	4	4	5	5	4	electric company	Yes, we can with potatoes	I don't know	electricity in animals is natural	Yes	9	Nature
73	5	5	2	4	5	3	5	3			I don't know	I don't know	Yes but I don't know how	9	Nothing
74	5	5	3	2	3	2	2	2
75	5	4	2	1	1	5	5	2	Don't know	Impossible	I don't know	I don't know		9
76	5	3	1	5	5	5	5	5	Don't know	Yes, rub potatoes together	I don't know. There are big and small types	I don't know	Yes	7	How to make electricity
77	3	4	5	3	2	2	4	2	batteries and potatoes	I don't know	I don't know	I don't know	Yes	9	Not sure
78	2	3	5	4	1	2	4	1	Don't know	I don't know	I don't know	I don't know	Yes	9	About Trees
79	5	5	3	4	4	5	0	2	with a properlor	I don't know	I don't know	with electricity from the socket we can operate machines	Yes	9
80	4	5	4	5	4	5	4	5			I don't know		Yes	8	Yes
81	5	5	1	5	5	5	5	5	potatoes, solar panel and electric plant	we can with potatoes and a solar panel	here are big and small battery types
82	4	5	3	3	1	3	2	3
83	4	5	3	1	3	5	5	5	Don't know	I don't know	small battery, iPhone battery	I don't know	I don't know	8	How to make electricity from potatoes
84	5	4	3	4	1	5	5	4	electric company, solar	from potatoes	It is being charged	Animals - less electricity
85	5	4	3	5	3	4	5	2	vinegar, potato, electric company	vinegar, potatoes
86	4	5	1	3	3	4	3	4	Don't know	I don't know	I don't know	I don't know	Yes	7	Mathematics
87	4	3	3	4	4	2	3	1	power plants	from potatoes	don't know. A long list of battery types	electricity from the socket is stronger and in volts. electricity in animals and plants is in pulses	Yes	8	Nature
88	4	5	3	5	3	0	1	4	I don't know	I don't know	I don't know	I don't know	Yes	7	Technology
89	4	4	3	4	4	4	5	4
90	5	4	3	4	0	4	5	5	with a kyte	I don't know	I don't know	I don't know	Yes	8	Science
91	5	5	1	3	4	5	5	5						6	Space
92	5	5	1	5	5	5	5	5	I forgot	I don't remember			Yes	8	Physics,chemistry
93	5	4	3	4	2	4	2	4	with a baloon and hair, rug, static eletricity	I don't know	I don't know	I don't know	I can be	8	Animals in nature and plants around us
94	3	5	1	4	5	5	4	5	Don’t have a clue	Don’t have a clue	Don’t have a clue	Don’t have a clue	Yes	7	Yes
95	5	5	1	1	1	5	4	4
96	3	5	1	5	0	4	5	4			big and small batteries	Don’t have a clue	Yes	8	Football
Summary
0 - No opinion	1	0	1	2	2	2	2	1
1 - Not at all	0	2	28	6	12	6	3	6
2 - To a lesser amount	3	1	12	2	9	9	7	7
3 - fifty fifty	10	7	25	10	15	8	7	12
4 - Yes	26	32	17	35	30	29	25	33
5 - Very much	56	54	13	41	28	42	52	37
Average	4.42105	4.40625	2.73684	4.09574	3.56383	3.97872	4.23404	3.92632
STD as a population sample	0.920526	0.840778	1.42841	1.2354	1.42898	1.34148	1.231	1.23859

## Sheet: ניתוח איכותני
N	96
באילו דרכים אנחנו יכולים לקבל או ליצור חשמל			האם אפשר לייצר חשמל בבית? איך?			כיצד פועלת סוללה ואיזה סוגי סוללות יש?			מה ההבדל בין חשמל מהשקע או מסוללה לבין חשמל בגוף של בעלי חיים או בצמחים?			האם יכולות להיות בעיות באספקת החשמל						שאלה
מסר	מספר	אחוז	מסר	מספר	אחוז	מסר	מספר	אחוז	מסר	מספר	אחוז	מסר	מספר	אחוז				מסר	מספר
מתפו"א	39	0.40625	מתפו"א	39	0.40625	לא ענו	32	0.333333	לא ענו	6	0.0625	לא ענו		0				לא ענו
חברת חשמל / תחנות כח	20	0.208333	לא יודע	13	0.135417	לא יודע	29	0.302083	אין הבדל	1	0.0104167			0
מהשמש, אנרגיה הסולרית	13	0.135417	לא ענו	10	0.104167	תיארו גדלים שונים של סוללות אך לא איך הן עובדות	13	0.135417			0			0
לא יודע	11	0.114583	לוח סולרי, מהשמש	6	0.0625	הסבירו כיצד פועלת סוללה	8	0.0833333			0			0
לא ענו	9	0.09375	מתפו"א ופירטו איך זה נעשה	5	0.0520833	ניסו להסביר אך הסברים לא נכונים	5	0.0520833			0			0
דוגמאות של ניסויים בחשמל סטטי	7	0.0729167	תשובות אחרות	5	0.0520833	רק הזכירו קיום סוללה נטענת 1סוללה רגילה	4	0.0416667			0			0
סוללות	6	0.0625	דוגמאות של ניסויים בחשמל סטטי	5	0.0520833	הזכירו שימושים של סוללות	3	0.03125			0			0
תשובות אחרות	5	0.0520833	סוללה	3	0.03125	תשובות אחרות	3	0.03125			0			0
ברקים	3	0.03125	לא	3	0.03125	הזכירו שמות של חברות	1	0.0104167			0			0
תשובות כלליות - אנחנו יכולים / מהמון דברים	2	0.0208333	עם לימון	3	0.03125						0			0
פחם	2	0.0208333	כן	2	0.0208333						0			0
תחנת כח גרעינית	1	0.0104167	חומץ	2	0.0208333						0			0
רוח	1	0.0104167	כן. אפשר אבל לא יודע איך	2	0.0208333						0			0
			אפשר ליצור חשמל בהדלקת מתג - אור או בהדלקת התנור	1	0.0104167						0			0
			רוח	1	0.0104167						0			0
			לייצר חשמל מאשפה	1	0.0104167						0			0
											0			0
											0			0
