# Supplementary material for: Enhancing energy literacy in children using zn/cu/potato batteries
Source: F1000Res. 2018 Jan 8;7:24. [Version 1] doi: 10.12688/f1000research.13228.1 (PMC6352923; doi:10.12688/f1000research.13228.1)
Supplement: Questionnaire Raw Data Kids - Post Learning [file f1000research-7-14352-s0001.tgz]

Archive with 1 entries (1 files):
- f2c05349-a572-447f-b1ab-cff1a85901f0_Questionnaire_Raw_Data_Kids_-_Post_Learning.xlsx
