# Supplementary material for: Enhancing energy literacy in children using zn/cu/potato batteries
Source: F1000Res. 2018 Jan 8;7:24. [Version 1] doi: 10.12688/f1000research.13228.1 (PMC6352923; doi:10.12688/f1000research.13228.1)
Supplement: Questionnaire Raw Data Kids - Post Learning [file f1000research-7-14352-s0001.tgz › f2c05349-a572-447f-b1ab-cff1a85901f0_Questionnaire_Raw_Data_Kids_-_Post_Learning.xlsx]

## Sheet: תוצאות
	Questionnaire Raw Data - Kids - Post Learning
	Likert scale questions									Open Questions
	affects	affects	knowledge	knowledge	skills	affects	affects	affects	Self-locus of control	knowledge	knowledge	knowledge	knowledge	skills	Self-locus of control
ID	Nature has cool things that are interesting to know about	We can learn from nature very useful things for us	Electricity is always available. It never runs out	It is possible to create electricity on our own	I can create electricity by myself at home	It was interesting for me to learn about energy in nature	It was interesting for me to learn to create electricity from potatoes	I enjoyed our learning session	I can teach others what we learned	in which ways do we get or create electricity	Can we create electricity on our own? How?	How does a potato battery work	How can we create a battery from potatoes	Can we create electricity from potatoes in an easy way? Can it be cheap?	Can we create enough energy for a number of lamps? How do we need to get help from to do it?	Age	More topics that interest me
1	4	3	4	2	5	5	4	4	3	From the sun, solar panels and potatoes	Take a solar panel and stand it against the sun	you put rectangular things and a potato between them and connect them with wires
2	5	4	3	5	5	4	5	5	5		from potatoes	using metals	connect metals	yes	yes	8	yes
3	5	4	3	1	1	3	5	2	5	From the electric company	from potatoes	connect potatoes with metals				7
4	5	5	5	5	5	0	0	0	0	Solar panels	from potatoes					7
5	5	4	3	5	5	4	4	4	5	from potatoes, Solar panels and water	from potatoes					7
6	5	4	3	4	4	5	5	4	2							7
7	5	5	1	0	5	5	5	5	0	from potatoes	from potatoes	electric circuit				7
8	5	5	5	5	0	0	0	0	0	From the electric company	from potatoes	I don’t know				7
9	5	5	0	0	0	0	0	0	0	From the electric company	from potatoes					6
10	4	3	0	5	5	5	4	0	3	I don't know
11	5	5	5	5	5	5	5	5	5	Solar panels	from potatoes	brown things	I don’t have a clue	yes
12	4	4	1	5	1	3	3	2	4	potatoes	from potatoes	metal, potatoes and wire underneath	we place a metal above the potato and a cable beneath it	yes		7
13	5	4	3	1	1	5	5	3	3	From the electric company	from potatoes	I don’t have a clue	I forgot it was a long time ago	sort of	I don’t know	7
14	5	5	3	5	5	5	5	5	4
15	5	5	1	0	5	5	5	5	5	from the sun, or from power plants	we can, from potatoes	The potatoes warm up and they light the lamp	We take a potato, put metals above and beneath it and connect together	yes	yes	8	how to make a solar panel
17	5	5	1	5	5	5	5	5	4	potatoes, octopus, solar energy	from potatoes or solar energy	potatoes make an electric circuit	we place a falate metal above the potato and another beneath it and it creates electricity	yes	infinite	8	Everythig except for things I already knpw
18	3	4	4	5	5	3	4	4	2	with potatoes	with potatoes	I don’t remember	I don’t remember	yes	I don’t remember	7
19	3	4	4	5	5	5	3	2	2	with potatoes	with potatoes	I don’t remember		yes	I don’t remember	8
20	5	5	1	5	5	5	5	5	5	Potatoes, solar energy, water	yes, potatoes		we need a closed circuit	No	impossible	8
21	5	4	3	5	2	2	1	3	4	Potatoes			we yook a potato and put it
22	5	4	3	2	4	5	5	5	5	Electric socket	Yes, take a potato, put a metal foin beneath it and another foil above it. I do not remember the name	by connecting a wire	I don’t know	I don’t know	?	8
23	4	4	4	3	3	4	3	2	4	from potatoes	with potatoes and metals	with the 2 metals zinc and coppoer	with the metals	yes	potatoes	8
24	5	5	1	4	5	5	5	5	5	we can both from potatoes and from the electric company	From poatoes, mettals and clippers to hold them
25	5	5	1	5	5	5	5	5	5	Potatoes, solar energy, water	with potatoes	It works on potatoes	we need a closed circuit	impossible	impossible
26	5	4	4	5	4	4	5	3	2	with potatoes	from potatoes		we take two potatoes, we take zinc and copper and connect with wires	yes	with potatoes	8	How to create energy from other things
27	5	4	1	4	4	4	3	4	2	From the electric company	yes, from potatoes	?	?	yes	?	7	About the meaning of nature
28	4	4	5	1	2	3	4	5	1	with potatoes	with vegetables		with wires and a lamp	No	with the salesperson
29	5	5	5	4	4	5	4	4	3	with potatoes	If you take metals, some more stuff and potaoes	connect a wire and then connect the other side and a lamp with turn on				8	How to get electricity from a flower
30	5	5	4	5	4	4	5	5	5	with vegetables	from potatoes	from energy	Yes	yes		8
31	5	0	4	1	5	5	5	5	5	from potatoes	yes, with potatoes	put copper, potatoe and above it a metal	The same	yes	with the parents	8
32	3	5	5	5	5	4	4	4	4	with potatoes	we can, with potatoes	I don’t know	we place a potato in between two metals and connect them to the place of the electricity	yes	we need a lot of metal and potatoes	8	Technology
33	5	4	3	5	4	4	5	3	2	from potatoes	from potatoes	I don’t know	we put take zinc and copper, a potato and connect with wires	yes	I don’t know	8	Sports and arts
34	5	4	3	5	4	4	4	4	4	we can, with potatoes	I don’t know	I don’t know	I don’t know	yes		8
35	5	5	1	4	4	0	5	5	4	From the electric company	with potatoes	with zinc and coppoer	put coppoer, potato and zinc	I don’t know	I don’t know	9	Technology
36	5	5	5	4	5	4	5	4	4	with two stones	from potatoes	I don’t remember	place 2 metals above and below and connect with electric wires	yes	impossible	8
37	5	4	3	0	5	2	5	4	5	Batteries, potatoes	from potatoes	I don’t know	we did not learn	we did not learn		8	Science
38	5	5	4	5	5	5	5	5	5	from the sun	from the sun	I don’t know		with zinc, copper and electric wires		8	How to make medicines
39	4	4	1	4	4	5	5	5	4	we can make electricity from potatoes	yes, from potatoes	I don’t know	two types of metal. Wires and a potato	yes, recycle the potatoes	A bag of potatoes	9	Who invented the electricity
40	3	4	2	5	5	1	1	1	1			with electric wires	with zinc and coppoer	maybe	with an adult	9
41	5	5	1	5	5	5	5	5	5	Batteries, solar energy	from potatoes	I was far and I did not heard the explanation	I don’t know	I don’t know	I don’t know	9
42	5	5	1	5	5	3	5	3	5	with potatoes	from potatoes	I don’t know	I don’t know	yes	I have no clue	9	Energy
43	5	5	0	3	2	5	4	0	3	I don’t know	I don’t know	I don’t know	I don’t know	sort of	We need a lot of potatoes	9
44	5	5	1	5	5	4	5	5	5	from the sun	I don’t know	I don’t know	with wires and plates	yes	I don’t know	8	Chemistry
45	5	4	5	0	0	2	4	0	1			I don’t know	connect a potato to two metals	I don’t think it is possible in large quantities		8	No
46	5	4	3	2	1	5	5	5	3	I don’t know	I don’t know	I don’t know	I don’t know	I don’t know	I don’t know	7	Oxygen
47	5	5	5	5	5	3	3	1	1	electric company	batttery	zinc and coppoer	zinc and coppoer	I don’t remember	I don’t remember	9	No
48	5	5	5	5	4	5	5	3	5	from potatoes	yes, from potatoes	I don’t know	I don’t know	yes	we can do a couple of these with the family	7
49	5	5	5	5	5	5	5	5	5	from potatoes	with potatoes	with zinc and coppoer	I don’t know	yes	I don’t know	8
50	5	5	1	5	5	5	5	5	5	from the sun or potatoes	we can create electricity at home from potatoes. Take wires and connect them to the potatoes	I don’t know	I don’t know	yes, it is possible	we can make enough from many potatoes, need an adult	8	How to make food in nature, and to learn about oxygen
51	4	5	1	5	4	3	5	4	5			using the shell, as a grid	I forgot	yes		8	yes
52	1	1	1	0	4	5	3	0	1			I don’t remember	I don’t remember	yes	I don’t know	7
53	5	5	1	5	5	5	5	5	5			I did not understand	I forgot	yes	I forgot	7
54	5	5	5	5	5	4	5	5	5			I don’t know	we place copper on both sides of the potato, connect wires and the lamp	yes	yes, we need an amount of copper, potatoes and electric wires		Astronomy
55	5	5	4	4	3	4	5	3	2	we can make electricity with potatoes, baloons and a rug	we can use the method that we learned	making a potato like a sandwich of electricity	with copper, silver and electric wires	yes, it is possible	get help from an adult	8	Animals in nature
56	3	5	5	5	5	2	4	5	5	from potatoes	from potatoes	Stick clipers and put copper above and silver below	we pierce with metal clipers, put copper above and silver below	yes	with an adult	8	Astronomy, dinosaurs
57	5	5	1	5	5	5	5	5	5	from potatoes	from potatoes	From the electricity	we take a potato, metals and coper. Place side by side and connect wires		one hundred potatoes, with help of the family	8
58	5	5	5	5	5	5	5	5	5		from potatoes or from the rays of the sun		I don’t know	Yes	Yes, potatoes	9	if we can create more things with electricity
59	5	5	5	5	4	5	3	3	5	by rubbing or burning materials,	yes, the same methods but less	closing a circuit with metals	closing a circuit	No, our appliances need more electricity		12	Zoology
60	5	4	4	4		4	5	4	4	electric company, potatoes	yes, from potatoes
61	4	4	4	4	4	4	4	4	4	from potatoes	from potatoes	I asked and they did not reply	with two plactes of zinc and copper, place the potatoes in the middle and it creates electricity	Yes		10	Dolphines and marine animals
62	5	5	3	4	4	4	3	4	4	using cables	yes, with potatoes	connect with wires	wit wires	yes	with help from my mom	11	marine animals
63	5	5	5	5	5	1	1	1	1	Potato, I don’t know	potatoes	The same. I did not learn anything	The same	The same	the same	11
64	5	5	5	5	3	5	5	5	5	from potatoes	potatoes	I don’t know	we take a piece of potato, silver and zinc and connect wires to a lamp	no	no	11	About space
65	4	4	5	4	4	4	4	4	4	I don’t know	I did not learn anything new	I did not learn anything new	I did not learn anything new	I did not learn anything new		11
66	4	4	4	4	4	4	4	4	4	both consumable and renewable energy sources,potatoes	Yes, from lemons or potatoes	I don’t remember anything	from plates of copper and I don't remember the name	yes	?	11	Animals that are not jellyfish or insects
67	4	4	4	4	4	4	4	4	4	from potatoes	yes, with potatoes	leave me alone I am tired		yes	with someone that understands	11	Animals that are not jellyfish or insects
68	4	5	4	5	5	3	5	2	3	using potatoes	Using potatoes	It has starch that help to make electricity	I don’t remember	yes	with a technician	11
69	5	5	3	5	4	4	5	4	4	from potatoes	Yes	it closes an electric circuit on metal bars and potato	we place 2 metal plates. One above and one below	yes		11
70	4	3	5	4	1	5	4	5	3	potatoes	with potatoes	I don’t know	I don’t know	I don’t know	I don’t know	7
71	5	5	1	5	5	5	5	5	5	we can from poop, natural dirt, trees	yes but it is very dangerous. From trees, on the porch, from gabage or poop from the toilets	put batteries in a potato, connect electricity to it and the lamp will turn on	we charge a lot of time with electricity and then place it back into the potato	Yes, we take a potato, insert electricity into it for some time, and then take out the electricity and place in the light	together with the parents	7	Science, robotics, anumation, samurai, mathematics
72	4	3	5	4	1	5	4	5	3	potatoes	from potatoes	I don’t know	I don’t know	I don’t know	I don’t know	8	Science
73	4	4	1	4	4	4	3	4	3	I don’t know	I don’t know	I don’t know	I don’t know	yes		12	yes
74	4	5	3	5	5	5	5	4	5	I don’t know	I don’t know	I don’t know	I don’t know	yes	I don’t know	8	How can we create electricity in other ways
75	4	5	1	1	4	2	2	2	1	I don’t know	I don’t know	I don’t know	I don’t know	I don’t know	I don’t know	7
76	4	5	3	4	3	5	4	4	5	electric company, solar panels, windmill. Potatoes, vinegar	with potatoes, vinegar
77	5	5	1	4	3	5	5	5	5	Solar panels, electric company, potatoes	Yes, we can with a solar panel	The potato conducts electricity	take a potato and connect it to metal wires	yes	With a lot of potatoes	8	Animals, science, robotics
78	4	5	3	3	1	3	4	1	3	potatoes	I don’t know
79	5	5	3	5	4	0	5	5	5	Yes, with potatoes	yes, with potatoes	From potato, iron, copper and silver	From iron, copper and silver	Yes, with iron, copper and silver	with a guide	8	No
80	4	4	5	5	3	4	3	4	3	burning coal, renewable energy	I don’t know	excellent	two square pieces of copper, wire, potato and a lamp			6
81	3	4	3	2	3	2	1	1	3	I don’t know	I don’t remember	I don’t remember	I don’t remember	yes	I don’t remember	7
82	5	5	5	5	5	5	5	5	5	with solar panels, coal	We can, if we build a solar panel	I wan not there	we place a potato and two metals	yes	I don’t know	6	Science
83	5	5	5	5	5	5	5	4	5	from potatoes, the sun	potatoes	connect wires to it	I don’t have a clue	yes, make elecricity	An electrician	7	Science
84	5	5	1	4	5	5	5	5	3	with coal, or potatoes	with solar panels,	The two metals flow energy between them. They conduct electricity. The energy creates an electric current that reaches the lamp	Place metals and a slice of potato between them. Connect the 2 metals with wires and connect them to the 2 areas of the battery	yes	With electric wires, with more than one, like a wire with 3 heads that can connect. We need also more potatoes.	7	Robotics
85	5	5	3	4	4	5	5	4	0	with potatoes	with potatoes	because of the negativity between the zinc and the coper and because the potato is corn starch and slighly conductive, when we connect the wires it creates an electric current	insert two different metals into the potato. They should not touch each other	yes	Connect potatoes in a serial connection. With help of an adult that knows the rules	8	Chemistry and biochemistry
Summary
0 - No opinion	0	1	3	6	3	5	3	7	5
1 - Not at all	1	1	23	5	7	2	4	5	7
2 - To a lesser amount	0	0	1	4	3	6	1	6	7
3 - fifty fifty	6	4	20	3	7	9	10	8	14
4 - Yes	20	29	14	21	24	22	19	24	17
5 - Very much	57	49	23	45	39	40	47	34	34
Average	4.57143	4.45238	3.04762	3.94048	3.91566	4.16456	4.28395	3.98701	3.81013
STD as a population sample	0.732806	0.855947	1.64942	1.57044	1.4331	1.4329	1.31516	1.60191	1.56935

## Sheet: ניתוח איכותני
N	85
באילו דרכים אנחנו יכולים לקבל או ליצור חשמל			האם אפשר לייצר חשמל בבית? איך?			איך פועלת סוללת תפו"א ? איך היא יוצרת חשמל?			איך מכינים סוללת חשמל מתפו"א ?			האם אפשר לספק חשמל על ידי תפו"א בדרך פשוטה וזולה			איך אפשר לייצר כמות מספיקה לכמה מנורות? במי צריך להיעזר שזה יצליח
מסר	מספר	אחוז	מסר	מספר	אחוז	מסר	מספר	אחוז	מסר	מספר	אחוז	מסר	מספר	אחוז	מסר	מספר	אחוז
מתפו"א	44	0.517647	מתפו"א	51	0.6	לא ענו	16	0.188235	לא ענו	18	0.211765	Yes	46	0.541176	לא ענו	34	0.4
מהשמש, אנרגיה הסולרית	15	0.176471	לא ענו	10	0.117647	לא יודע	16	0.188235	לא יודע	16	0.188235	No reply	16	0.188235	לא יודע	13	0.152941
חברת חשמל / תחנות כח	13	0.152941	מתפו"א ופירטו איך זה נעשה	10	0.117647	הסבירו כיצד מכינים את הסוללה, לא איך היא פועלת	11	0.129412	הסבר חלקי	15	0.176471	I do not know or don't remember	9	0.105882	להיעזר במוכר, מבוגר שמבין, טכנאי, מדריך, חשמלאי	10	0.117647
לא ענו	10	0.117647	לא יודע	8	0.0941176	ניסו להסביר אך הסברים לא נכונים	10	0.117647	פירטו הסבר טוב	13	0.152941	Might, but not enough	5	0.0588235	להיעזר בהורים, בעזרת המשפחה	6	0.0705882
לא יודע	6	0.0705882	לוח סולרי, מהשמש	7	0.0823529	לא זוכר	10	0.117647	לא זוכר	7	0.0823529	No	4	0.0470588	צריך הרבה תפוחי אדמה	6	0.0705882
תשובות אחרות	4	0.0470588	תשובות אחרות	2	0.0235294	הסבירו כיצד פועלת סוללה	7	0.0823529	תשובות סתמיות	7	0.0823529				לא זוכר	5	0.0588235
פחם	3	0.0352941	כן	2	0.0235294	תשובות אחרות	5	0.0588235	ניסו להסביר אך הסברים לא נכונים	5	0.0588235				אי אפשר	4	0.0470588
סוללות	2	0.0235294	חומץ	2	0.0235294	הסבר חלקי	4	0.0470588	לא למדתי	2	0.0235294				צריך הרבה תפוחי אדמה ופסי מתכת	4	0.0470588
מים	2	0.0235294	מירקות	1	0.0117647	לא למדתי שום דבר	2	0.0235294							תשובות סתמיות	2	0.0235294
משתי אבנים	2	0.0235294	סוללה	1	0.0117647										אפשר	1	0.0117647
מקורות אנרגיה מתכלים ומתחדשים	2	0.0235294	לא למדתי משהו חדש	1	0.0117647										אין סוף	1	0.0117647
דוגמאות של ניסויים בחשמל סטטי	1	0.0117647													לא למדתי	1	0.0117647
רוח	1	0.0117647
