# Supplementary material for: Enhancing energy literacy in children using zn/cu/potato batteries
Source: F1000Res. 2018 Jan 8;7:24. [Version 1] doi: 10.12688/f1000research.13228.1 (PMC6352923; doi:10.12688/f1000research.13228.1)
Supplement: Raw data for boiled potato batteries performance [file f1000research-7-14352-s0002.tgz › dc3fbe5e-170f-42f7-9ad0-631540535209_Dataset_3.xlsx]

## Sheet: Table S2
Raw data of figure 4&S2
Calculations of the batteries assembly						Parameters of the batteries assembly
Batteries assembly num.	Child num.	Num. batteries in each assembly	Thickness average (cm)	Va [Volt]	OCV [Volt]	Batteries field average[cm]	stdeviation field [cm]	Influx [A]	Power [Watt]	Current density [A/cm2 ]	Power density [Watt/cm2 ]	Rapp	rapp
1	1	4	1.05	0.16	2.85	30.392	4.403	0.0016	0.000256	5.26454e-05	8.42327e-06	1681.25	48663.4
2	1	15	0.94	0.16	9.77	32.1113	7.61429	0.0016	0.000256	4.98266e-05	7.97226e-06	6006.25	205179
3	1	10	1.26	0.1	5.37	33.901	5.482	0.001	0.0001	2.94977e-05	2.94977e-06	5270	141792
4	2	8	1.625	0.26	5.92	37.328	4.671	0.0026	0.000676	6.96528e-05	1.81097e-05	2176.92	50006.3
5	3	9	1.22222	0.26	6.07	37.287	6.319	0.0026	0.000676	6.97294e-05	1.81296e-05	2234.62	68172.6
6	3	8	1.6375	0.12	5.59	35.832	4.161	0.0012	0.000144	3.34896e-05	4.01875e-06	4558.33	99746.1
7	4	16	1.2625	0.28	11.7	36.1977	5.83598	0.0028	0.000784	7.73529e-05	2.16588e-05	4078.57	116939
8	4	5	1.22	0.19	3.64	29.589	7.434	0.0019	0.000361	6.42131e-05	1.22005e-05	1815.79	44038.8
9	5	11	1.3	0.17	8.05	38.352	6.632	0.0017	0.000289	4.43262e-05	7.53546e-06	4635.29	136748
10	6	14	1.16923	0.25	8.9	36.087	5.773	0.0025	0.000625	6.9277e-05	1.73193e-05	3460	106789
11	6	13	1.11538	0.25	3.81	33.149	6.01	0.0025	0.000625	7.54171e-05	1.88543e-05	1424	42321
12	7	20	1.2	0.26	13.65			0.0026	0.000676			5150
13	7	21	1.25238	0.27	15.3			0.0027	0.000729			5566.67
14	7	18	1.18333	0.18	12.35			0.0018	0.000324			6761.11
15	8	12	1.04167	0.2	8.23			0.002	0.0004			4015
16	8	21	1.26667	0.17	15.38			0.0017	0.000289			8947.06
17	8	22	1.14545	0.17	16.35			0.0017	0.000289			9517.65
18	9	11	1.29091	0.15	7.98			0.0015	0.000225			5220
19	10	6	1.11667	0.18	4.3			0.0018	0.000324			2288.89
20	10	23	1.09565	0.17	16.55			0.0017	0.000289			9635.29
21	11	12	1.5	0.1	7.03			0.001	0.0001			6930
22	12	12	1.63333	0.18	9.04			0.0018	0.000324			4922.22
sum		291		4.23	197.83			I=V/R	P= I*V	i=I/A	p=P/A
average			1.25127			34.566					microW/cm2
max		23			16.55			0.0028	0.000784	77.3529	21.6588
