# Supplementary material for: Enhancing energy literacy in children using zn/cu/potato batteries
Source: F1000Res. 2018 Jan 8;7:24. [Version 1] doi: 10.12688/f1000research.13228.1 (PMC6352923; doi:10.12688/f1000research.13228.1)
Supplement: Supplementary file 8 [file f1000research-7-14352-s0007.tgz]

Archive with 1 entries (1 files):
- 52b58efc-83ea-4177-a6fe-0490a2e9982b.xlsx
