# Supplementary material for: Enhancing energy literacy in children using zn/cu/potato batteries
Source: F1000Res. 2018 Jan 8;7:24. [Version 1] doi: 10.12688/f1000research.13228.1 (PMC6352923; doi:10.12688/f1000research.13228.1)
Supplement: Supplementary file 8 [file f1000research-7-14352-s0007.tgz › 52b58efc-83ea-4177-a6fe-0490a2e9982b.xlsx]

## Sheet: גיליון1
Table S3
			Pre + Post Questions				Pre Questions			Post Questions
			Nature has cool things that are interesting to know about	We can learn from nature very useful things for us	It is possible to create electricity on our own	I can create electricity at my home	I think it will be interesting for me to learn about energy in nature	I think it will be interesting for me to learn to create electricity from potatoes	I am curious to know what we will learn	It was interesting for me to learn about energy in nature	It was interesting for me to learn to create electricity from potatoes	I enjoyed the learning session	I can teach others what I learned
Pre + Post Questions	Nature has cool things that are interesting to know about	Pearson Correlation	1	.406**	0.11	.179*	.441**	0.193	.260*	.224*	.424**	.371**	.321**
		Sig. (2-tailed)		0	0.139	0.016	0	0.06	0.011	0.039	0	0	0.003
		N	181	181	181	180	96	96	96	85	85	85	85
	We can learn from nature very useful things for us	Pearson Correlation	.406**	1	.324**	.241**	.299**	0.166	.268**	0.044	.240*	.239*	.247*
		Sig. (2-tailed)	0		0	0.001	0.003	0.106	0.008	0.688	0.027	0.028	0.023
		N	181	181	181	180	96	96	96	85	85	85	85
	It is possible to create electricity on our own	Pearson Correlation	0.11	.324**	1	.375**	0.064	0.096	0.083	0.158	0.169	.271*	.361**
		Sig. (2-tailed)	0.139	0		0	0.534	0.353	0.42	0.15	0.122	0.012	0.001
		N	181	181	181	180	96	96	96	85	85	85	85
	I can create electricity at my home	Pearson Correlation	.179*	.241**	.375**	1	.230*	0.085	.240*	.328**	.390**	.430**	.375**
		Sig. (2-tailed)	0.016	0.001	0		0.024	0.412	0.018	0.002	0	0	0
		N	180	180	180	180	96	96	96	84	84	84	84
Pre Questions	I think it will be interesting for me to learn about energy in nature	Pearson Correlation	.441**	.299**	0.064	.230*	1	.398**	.310**	.c	.c	.c	.c
		Sig. (2-tailed)	0	0.003	0.534	0.024		0	0.002	.	.	.	.
		N	96	96	96	96	96	96	96	0	0	0	0
	I think it will be interesting for me to learn to create electricity from potatoes	Pearson Correlation	0.193	0.166	0.096	0.085	.398**	1	.211*	.c	.c	.c	.c
		Sig. (2-tailed)	0.06	0.106	0.353	0.412	0		0.039	.	.	.	.
		N	96	96	96	96	96	96	96	0	0	0	0
	I am curious to know what we will learn	Pearson Correlation	.260*	.268**	0.083	.240*	.310**	.211*	1	.c	.c	.c	.c
		Sig. (2-tailed)	0.011	0.008	0.42	0.018	0.002	0.039		.	.	.	.
		N	96	96	96	96	96	96	96	0	0	0	0
	It was interesting for me to learn about energy in nature	Pearson Correlation	.224*	0.044	0.158	.328**	.c	.c	.c	1	.660**	.531**	.443**
		Sig. (2-tailed)	0.039	0.688	0.15	0.002	.	.	.		0	0	0
		N	85	85	85	84	0	0	0	85	85	85	85
Post Questions	It was interesting for me to learn to create electricity from potatoes	Pearson Correlation	.424**	.240*	0.169	.390**	.c	.c	.c	.660**	1	.707**	.617**
		Sig. (2-tailed)	0	0.027	0.122	0	.	.	.	0		0	0
		N	85	85	85	84	0	0	0	85	85	85	85
	I enjoyed the learning session	Pearson Correlation	.371**	.239*	.271*	.430**	.c	.c	.c	.531**	.707**	1	.636**
		Sig. (2-tailed)	0	0.028	0.012	0	.	.	.	0	0		0
		N	85	85	85	84	0	0	0	85	85	85	85
	I can teach others what I learned	Pearson Correlation	.321**	.247*	.361**	.375**	.c	.c	.c	.443**	.617**	.636**	1
		Sig. (2-tailed)	0.003	0.023	0.001	0	.	.	.	0	0	0
		N	85	85	85	84	0	0	0	85	85	85	85
